# Supplementary material for: Analysis of KRT1, KRT10, KRT19, TP53 and MMP9 expression in pediatric and adult cholesteatoma
Source: PLoS One. 2018 Jul 18;13(7):e0200840. doi: 10.1371/journal.pone.0200840 (PMC6051636; doi:10.1371/journal.pone.0200840)
Supplement: S1 Table — (XLSX) [file pone.0200840.s001.xlsx]

## Sheet: Munka1
		S1 Table. Normalized gene expression values (DCT)
		KRT10
		Control	Pediatric_recurrent	Pediatric_nonrecurrent	Adult_recurrent	Adult_nonrecurrent
		0.972365	2.387	1.45155	0.317129	0.28992
		2.612	1.141	1.353	0.195	0.80074
		3.078	0.532	1.408	0.0161	2.176
		0.977	2.386	0.118	0.049	0.0589
		3.797	3.931	1.312	0.464
			3.341	1.173	0.122
			0.438	2.132	0.043
			10.693
		KRT19
		Control	Pediatric_recurrent	Pediatric_nonrecurrent	Adult_recurrent	Adult_nonrecurrent
		0.0004	0.0025	0.21336	0.129164	0.257769
		0.0042	0	0.0006	0	0.1465
		0.0025	0.0013	0.0005	0.0009	0.003
		0.0032	0.0008	0.0562	0.0092	0
		0.103723	0.0002	0	0
			0.0006	0	0
			0	0.0009	0.0154
			0
		MMP9
		Control	Cholesteatoma_recurrent	Cholesteatoma_nonrecurrent
		0	0.0099	0.000104553
		0.0011	0.915	0.0924
		0.0012	0.0006	0.0055
		0.0026	0.0017	0.543
		0.0033	0.0081	0.0256
			0.0101	0.007
			0.0171	0.0033
			0.0015	0.00468922
			0	0
			0.206	0.0015
			0.0149	0.0099
			0.0881
			0.0682
			0.6721
			0.0128
		TP53
		Control	Pediatric_recurrent	Pediatric_nonrecurrent	Adult_recurrent	Adult_nonrecurrent
		0.00171672	0.002	0.00312243	0.00198581	0.00580169
		0.0046	0.0165	0.0101	0	0.00167411
		0.0084	0.0009	0.0067	0.0077	0.0073
		0.0068	0.0082	0.0025	0.0071	0.0143
		0.0082	0.0059	0.00224	0.0081
			0.0095	0.0033	0.0092
			0.0045	0.0049	0.0025
			0.0379
		Fold changes in the expression of the target genes (Fig.3)
		Krt1	Krt10	Krt19	p53	MMP9
		2.69	6.36	-1	13.3	11.1
		Fold change was calculated as: Recurrent value - Primer value/Primer value
